# Supplementary material for: Efficacy and acceptability of anti-inflammatory agents in major depressive disorder: a systematic review and meta-analysis
Source: Front Psychiatry. 2024 May 28;15:1407529. doi: 10.3389/fpsyt.2024.1407529 (PMC11165078; doi:10.3389/fpsyt.2024.1407529)
Supplement: Supplementary file 1 [file DataSheet_1.zip]

Archive with 13 entries (13 files):
- Supplementary Figure 1.DOCX
- Supplementary Figure 11.DOCX
- Supplementary Figure 2.DOCX
- Supplementary Figure 3&4.DOCX
- Supplementary Figure 5&6.DOCX
- Supplementary Figure 7&8.DOCX
- Supplementary Figure 9&10.DOCX
- Supplementary Table 1.DOCX
- Supplementary Table 2.DOCX
- Supplementary Table 4.DOCX
- Supplementary Table 5.DOCX
- Supplementary Table 6.DOCX
- Supplementary Table 3.docx
